# Supplementary material for: SubVis: an interactive R package for exploring the effects of multiple substitution matrices on pairwise sequence alignment
Source: PeerJ. 2017 Jun 27;5:e3492. doi: 10.7717/peerj.3492 (PMC5490468; doi:10.7717/peerj.3492)
Supplement: Supplemental Information 1 [file peerj-05-3492-s001.gz]

Archive with 40 entries (29 files):
- SubVis/DESCRIPTION
- SubVis/NAMESPACE
- SubVis/R
- SubVis/R/startSubVis.R
- SubVis/build
- SubVis/build/vignette.rds
- SubVis/inst
- SubVis/inst/SubVisApp
- SubVis/inst/SubVisApp/global.R
- SubVis/inst/SubVisApp/js
- SubVis/inst/SubVisApp/js/SubVisDraw.js
- SubVis/inst/SubVisApp/js/SubVisEvents.js
- SubVis/inst/SubVisApp/js/SubVisGetDecide.js
- SubVis/inst/SubVisApp/js/SubVisGlobals.js
- SubVis/inst/SubVisApp/server.R
- SubVis/inst/SubVisApp/ui.R
- SubVis/inst/doc
- SubVis/inst/doc/SubVis.Rmd
- SubVis/inst/doc/SubVis.html
- SubVis/inst/extdata
- SubVis/inst/extdata/Example_FASTA_files
- SubVis/inst/extdata/Example_FASTA_files/Human.fasta
- SubVis/inst/extdata/Example_FASTA_files/Xenla.fasta
- SubVis/inst/extdata/Example_FASTA_files/fNucl.fasta
- SubVis/inst/extdata/Example_FASTA_files/gpr12.fasta
- SubVis/inst/extdata/Example_FASTA_files/gpr6.fasta
- SubVis/inst/extdata/Example_FASTA_files/pFalc.fasta
- SubVis/inst/extdata/Example_custom_matrix
- SubVis/inst/extdata/Example_custom_matrix/BLS.txt
- SubVis/inst/extdata/Example_custom_matrix/disorder_mat.txt
- SubVis/inst/extdata/Example_custom_matrix/gpcrtm.txt
- SubVis/inst/extdata/Example_custom_matrix/masterFile_disorder.txt
- SubVis/inst/extdata/Example_custom_matrix/masterFile_gpcrtm.txt
- SubVis/inst/extdata/Example_custom_matrix/masterFile_scaled_adj_bls.txt
- SubVis/inst/extdata/Example_custom_matrix/scaled_BLSM.txt
- SubVis/inst/extdata/Example_custom_matrix/scaled_adj_BLSM.txt
- SubVis/man
- SubVis/man/startSubVis.Rd
- SubVis/vignettes
- SubVis/vignettes/SubVis.Rmd
