# Supplementary material for: SubVis: an interactive R package for exploring the effects of multiple substitution matrices on pairwise sequence alignment
Source: PeerJ. 2017 Jun 27;5:e3492. doi: 10.7717/peerj.3492 (PMC5490468; doi:10.7717/peerj.3492)
Supplement: Supplemental Information 1 [file peerj-05-3492-s001.gz › SubVis/DESCRIPTION]

Package: SubVis
Version: 2.0.2
Date: 2017-05-08
Title: Visual Exploration of Protein Alignments Resulting from Multiple
        Substitution Matrices
Description: Substitution matrices are important parameters in protein alignment algorithms. These matrices represent the likelihood that an amino acid will be substituted for another during mutation. This tool allows users to apply predefined and custom matrices and then explore the resulting alignments with interactive visualizations.  'SubVis' requires the availability of a web browser.
Depends: R (>= 3.3.0), shiny, Biostrings
License: GPL-3
Author: Scott Barlowe <sabarlowe@email.wcu.edu>
Maintainer: Scott Barlowe <sabarlowe@email.wcu.edu>
RoxygenNote: 5.0.1
Suggests: knitr, rmarkdown
VignetteBuilder: knitr
NeedsCompilation: no
Packaged: 2017-05-08 14:28:33 UTC; sabarlowe
Repository: CRAN
Date/Publication: 2017-01-12 16:14:57
