# Supplementary material for: SubVis: an interactive R package for exploring the effects of multiple substitution matrices on pairwise sequence alignment
Source: PeerJ. 2017 Jun 27;5:e3492. doi: 10.7717/peerj.3492 (PMC5490468; doi:10.7717/peerj.3492)
Supplement: Supplemental Information 1 [file peerj-05-3492-s001.gz › SubVis/R/startSubVis.R]

#' Starts the SubVis app
#' 
#' Author:  Scott Barlowe
#' Date:  June 15, 2016
#' 
#' @export
#' 
#' 
#' @examples
#' 
#' \donttest{
#' startSubVis()
#' }
#' 
startSubVis <- function() {

  subvisDir <- system.file("SubVisApp", package = "SubVis")
  shiny::runApp(subvisDir, display.mode = "normal")

}
