# Supplementary material for: SubVis: an interactive R package for exploring the effects of multiple substitution matrices on pairwise sequence alignment
Source: PeerJ. 2017 Jun 27;5:e3492. doi: 10.7717/peerj.3492 (PMC5490468; doi:10.7717/peerj.3492)
Supplement: Supplemental Information 1 [file peerj-05-3492-s001.gz › SubVis/inst/SubVisApp/server.R]

########################################################################
# 
# Copyright (C) 2016  Scott Barlowe
#
# This program is free software: you can redistribute it and/or modify
# it under the terms of the GNU General Public License as published by
# the Free Software Foundation, either version 3 of the License, or
# (at your option) any later version.

# This program is distributed in the hope that it will be useful,
# but WITHOUT ANY WARRANTY; without even the implied warranty of
# MERCHANTABILITY or FITNESS FOR A PARTICULAR PURPOSE.  See the
# GNU General Public License for more details.
#
# You should have received a copy of the GNU General Public License
# along with this program.  If not, see <http://www.gnu.org/licenses/>.
#
#######################################################################

###########################################################
# Filename:  server.R
# Provides server capabilities for running Shiny
# Receives input from ui.R and calls JavaScript functions
#
# @author:  Scott Barlowe
# @date:    May 25, 2016
###########################################################

#Loads required libraries for UI and alignment functions
library(shiny)
library(Biostrings)   


# Globals for search options
NO_SEARCH    = 1
INDEL_SEARCH = 2
MATCH_SEARCH = 3
SEQ_SEARCH   = 4

# Globals for checking custom matrix status 
CUST_ON = 2
MAX_CHECKED_PLUS_ONE = 11

# Globals for file name, gap costs, and 
#     extension costs in custom matrix 
#     master file
FILE_SPOT = 1
GAP_SPOT  = 2
EXT_SPOT  = 3

# Global for error checking
ERROR_STRING<-""

# Initial load of BLOSUM and PAM matrices
#   to the workspace
data(BLOSUM45)
data(BLOSUM50)
data(BLOSUM62)
data(BLOSUM80)
data(BLOSUM100)
data(PAM30)
data(PAM40)
data(PAM70)
data(PAM120)
data(PAM250)


# Load sub. matrices for log-odd details
B_45  <- matrix(BLOSUM45)
B_50  <- matrix(BLOSUM50)
B_62  <- matrix(BLOSUM62)
B_80  <- matrix(BLOSUM80)
B_100 <- matrix(BLOSUM100)
P_30  <- matrix(PAM30)
P_40  <- matrix(PAM40)
P_70  <- matrix(PAM70)
P_120 <- matrix(PAM120)
P_250 <- matrix(PAM250)


###########################################################
# Name: initMat
# Load standard substitution matrices from Biostrings library
#
# @param: matrices    Matrix type
# 
###########################################################
initMat<-function(matrices){

  switch(matrices,
         "1"  = data(BLOSUM45),   
         "2"  = data(BLOSUM50),
         "3"  = data(BLOSUM62),
         "4"  = data(BLOSUM80),
         "5"  = data(BLOSUM100),
         "6"  = data(PAM30),
         "7"  = data(PAM40),
         "8"  = data(PAM70),
         "9"  = data(PAM120),
         "10" = data(PAM250)
  )
  
}

###########################################################
# Name: getMatString
# Define strings that correspond to substitution matrix types
#
# @param: matrices    Matrix type
#
# @returns: MatString string representing matrix type
# 
###########################################################
getMatString<-function(matrices){
  
  switch(matrices,
         "1"  =  (matString <- "BLOSUM45"),   
         "2"  =  (matString <- "BLOSUM50"),
         "3"  =  (matString <- "BLOSUM62"),
         "4"  =  (matString <- "BLOSUM80"),
         "5"  =  (matString <- "BLOSUM100"),
         "6"  =  (matString <- "PAM30"),
         "7"  =  (matString <- "PAM40"),
         "8"  =  (matString <- "PAM70"),
         "9"  =  (matString <- "PAM120"),
         "10" =  (matString <- "PAM250")
  )

  return (matString)
  
}

###########################################################
# Name: getScopeString
# Define strings that correspond to scoring types
# 
# @param: alignScore    Scoring type
#
# @returns: ScopeString string representing scoring type
# 
###########################################################
getScopeString<-function(alignScore){
  
  switch (alignScore,
          "1" = (scopeString <- "local"),
          "2" = (scopeString <- "global"),
          "3" = (scopeString <- "overlap"),
          "4" = (scopeString <- "global-local"),
          "5" = (scopeString <- "local-global")
  )
  
  return (scopeString)
}

###########################################################
# Name: loadCustomMat
# Loads custom substutition matrix from user
#
# @param: pattIn      Pattern alignment
# @param: subIn       Subject alignment
# @param: gapOpen     Score assigned to alignment opening
# @param: gatExt      Score assigned to alignment extensions
# @param: alignScore  Scoring parameters (local, global, etc.)
# @param: tempTable   Table containing custom matrix
# 
# @returns:  Pairwise alignment from Biostring's 
#            pairwiseAlignment function
###########################################################
loadCustomMat<-function(pattIn, subIn, gapOpen, gapExt, alignScore, tempTable){

  tempTable <- as.matrix(tempTable)
  
  scopeString = getScopeString(alignScore)

  return ((pairwiseAlignment(pattern = pattIn, 
                             subject = subIn, 
                             substitutionMatrix = tempTable,  
                             gapOpening = strtoi(gapOpen), 
                             gapExtension = strtoi(gapExt),
                             type = scopeString)))
  
}

###########################################################
# Name: readCustomFile
# Loads custom substutition matrix from user.  Format for
#    matrix:   First row --> Characters representing lookup
#                            table.
#              First col --> Transpose of first row starting
#                            at row 2
#              All other entries (intersection of amino acids)
#                            are substitution values
#
#       A    B   C   D   E   F . . .
#   A   
#   B
#   C
#   D
#   E
#   F
#   ...
#
# @param: fI  Input file containing custom matrix
# 
# @returns:  Custom matrix in table format
###########################################################
readCustomFile<-function(fI){
  
  tempTable<-read.table(fI, row.names = 1, 
                       header = TRUE, check.names=FALSE)

}

###########################################################
# Name: loadPairs
# Loads list with the alignment of the raw pattern,
# raw subject, and score.  The list is arranged such 
# that    
#      index 0 --> pattern
#      index 1 --> subject
#      index 2 --> score
#      index 3 --> checked
#
# @param: pairList  List to store pattern, subject,
#                   and score
# @param: pairRaw   Alignment pair
# @param: checked   Substitution matrix type
#
# @returns: List loaded as described above
###########################################################
loadPairs<-function(pairList, pairRaw, checked){
  
  pairList<-append(pairList, toString(pattern(pairRaw)))   #slot0
  pairList<-append(pairList, toString(subject(pairRaw)))   #slot1
  pairList<-append(pairList, toString(score(pairRaw)))     #slot2
  pairList<-append(pairList, toString(checked))            #slot3

  return (pairList)

}

###########################################################
# Name: noSearch
# Loads list with empty string values since no search 
# option is selected.  The list is arranged such 
#    
#      index 4 --> ""
#      index 5 --> ""
#      index 6 --> ""
#      index 7 --> ""
#
# @param: pairList  List to fill with search options
#
# @returns: List loaded as described above
###########################################################
noSearch<-function(pairList){
  
  pairList<-append(pairList, toString("")) #slot4
  pairList<-append(pairList, toString("")) #slot5
  pairList<-append(pairList, toString("")) #slot6
  pairList<-append(pairList, toString("")) #slot7

  return (pairList)
  
}

###########################################################
# Name:  search
# Loads list with string values representing the start and 
# end position of matches  The list is arranged such 
#    
#      index 4 --> String containing all columns 
#                  representing the start of match 
#                  in pattern
#      index 5 --> String containing all columns 
#                  representing the end of match 
#                  in pattern
#      index 6 --> String containing all columns 
#                  representing the start of match 
#                  in subject
#      index 7 --> String containing all columns 
#                  representing the end of match 
#                  in subject
#
# @param: pairList  List to fill with search options
# @param: pairRaw   Alignment pair
# @param: searchSeq Sequence for which to search
#
# @returns: List loaded as described above
###########################################################
search<-function(pairList, pairRaw, searchSeq){
  
  #String of numbers separated by commas representing location 
  #of matches
  matPat<-matchPattern(toupper(searchSeq), toString(pattern(pairRaw)))
  subPat<-matchPattern(toupper(searchSeq), toString(subject(pairRaw)))

  pairList<-append(pairList, gsub(",", "", toString(start(matPat))))
  pairList<-append(pairList, gsub(",", "", toString(end(matPat))))
  pairList<-append(pairList, gsub(",", "", toString(start(subPat))))
  pairList<-append(pairList, gsub(",", "", toString(end(subPat))))
  
  return (pairList)

}

###########################################################
# Name: showIndel
# Loads list with string values representing indels 
# end position of matches  The list is arranged such 
#    
#      index 4 --> String containing all columns 
#                  representing the start of indels 
#                  in pattern
#      index 5 --> String containing all columns 
#                  representing the end of indels 
#                  in pattern
#      index 6 --> String containing all columns 
#                  representing the start of indels 
#                  in subject
#      index 7 --> String containing all columns 
#                  representing the end of indels 
#                  in subject
#
# @param: pairList  List to fill with search options
# @param: pairRaw   Alignment pair
#
# @returns: List loaded as described above
###########################################################
showIndel<-function(pairList, pairRaw){
  
  matPat<-(indel(pattern(pairRaw)))
  subPat<-(indel(subject(pairRaw)))
  
  pairList<-append(pairList, gsub(",", "", toString(unlist(start(matPat))))) #slot4
  pairList<-append(pairList, gsub(",", "", toString(unlist(end(matPat)))))   #slot5
  pairList<-append(pairList, gsub(",", "", toString(unlist(start(subPat))))) #slot6
  pairList<-append(pairList, gsub(",", "", toString(unlist(end(subPat)))))   #slot7
  
  return (pairList)

}

###########################################################
# Name: calcPID
# Stores the different percent identities 
#  
#      index 8  --> PID1
#      index 9  --> PID2
#      index 10 --> PID3
#      index 11 --> PID4
#
# @param: pairList  List to fill with search options
# @param: pairRaw   Alignment pair
#
# @returns: List loaded as described above
###########################################################
calcPID<-function(pairList, pairRaw){
  
  pairList<-append(pairList, toString(pid(pairRaw, type="PID1")/100)) #slot8
  pairList<-append(pairList, toString(pid(pairRaw, type="PID2")/100)) #slot9
  pairList<-append(pairList, toString(pid(pairRaw, type="PID3")/100)) #slot10
  pairList<-append(pairList, toString(pid(pairRaw, type="PID4")/100)) #slot11
  
}

###########################################################
# Name: addGapExt
# Adds the costs for sequence gaps and extensions
#  
#      index 12  --> Gap
#      index 13  --> Extension
#
# @param: pairList  List to fill with search options
# @param: gap       Gap cost
# @param: ext       Extension cost
#
# @returns: List loaded as described above
###########################################################
addGapExt<-function(pairList, gap, ext){
  
  
    pairList<-append(pairList, gap)  #slot 12
    pairList<-append(pairList, ext)  #slot 13
  
}

###########################################################
# Name: calculateProtAlignment
# Calculates pairwise alignment between a pattern and 
# subject
#
# @param: matrices    Substituion matrix
# @param: pattIn      Pattern alignment
# @param: subIn       Subject alignment
# @param: gapOpen     Score assigned to alignment opening
# @param: gatExt      Score assigned to alignment extensions
# @param: alignScore  Scoring parameters (local, global, etc.)
# 
# @returns:  Pairwise alignment from Biostring's 
#            pairwiseAlignment function
###########################################################
calculateProtAlignment<-function(matrices, pattIn, subIn, gapOpen, gapExt, alignScore){

    matString   = getMatString(matrices)
    scopeString = getScopeString(alignScore)
  
    return ((pairwiseAlignment(pattern = pattIn, 
                               subject = subIn, 
                               substitutionMatrix = matString,  
                               gapOpening = strtoi(gapOpen), 
                               gapExtension = strtoi(gapExt),
                               type = scopeString)))
}


###########################################################
# Name: readSeqFile
# Reads fasta file 
#
# @param: fI input file
# 
# @returns:  Amino acid sequence
###########################################################
readSeqFile<-function(fI){

    return (readAAStringSet(fI$datapath, "fasta"))
}

###########################################################
# Name: readSeqText
# Reads fasta file 
#
# @param: fI input created from textbox
# 
# @returns:  Amino acid sequence
###########################################################
readSeqText<-function(fI){
  
  return (readAAStringSet(fI, "fasta"))
  
}


#Server begins
shinyServer(function(input, output, session) {
  
  output$ui <- renderUI({
  
  # Dynamic UI for switching between file input and text input  
  switch(input$input_type,
         "Textbox" = div(h5(strong("FASTA Pattern (no spaces in seq.)")), tags$textarea(id="patternTextIn", rows=10, cols=40, "Enter or Paste Pattern Text"),
                         h5(strong("FASTA Subject (no spaces in seq.)")), tags$textarea(id="subjectTextIn", rows=10, cols=40, "Enter or Paste Subject Text")),
         "File" = div(h5(strong("FASTA Pattern")), fileInput("fileInPat", label ="", multiple = FALSE, accept = NULL),
                      h5(strong("FASTA Subject")), fileInput("fileInSub", label ="", multiple = FALSE, accept = NULL))
  )       
         
  })      
  
  output$input_type_text <- renderText({
    input$input_type
  })
  
  output$dynamic_value <- renderPrint({
    str(input$dynamic)
  })
  
  values<-reactiveValues()
  values$xTemp2<-matrix(1:12, nrow = 3, ncol =4)

  goToPos     = 0     # position in the sequence(s) to go to
  searchOn    = 1     # search is turned on
  custMat     = 1     # load custom matrix
  pattIn      = NULL  # input pattern
  subIn       = NULL  # input subject

  paramList<-list()   # list for parameters

  origList<-list()    # list for original sequences 
  origList<-append(origList, toString(pattIn)) # initialize pattern storage
  origList<-append(origList, toString(subIn))  # initialize subject storage
  
  # Load BLOSUM substitution matrices for log odds access
  session$sendCustomMessage(type = "LoadBlosum45", B_45)
  session$sendCustomMessage(type = "LoadBlosum50", B_50)
  session$sendCustomMessage(type = "LoadBlosum62", B_62)
  session$sendCustomMessage(type = "LoadBlosum80", B_80)
  session$sendCustomMessage(type = "LoadBlosum100", B_100)
  
  # Load PAM substitution matrices for log odds access
  session$sendCustomMessage(type = "LoadPam30", P_30)
  session$sendCustomMessage(type = "LoadPam40", P_40)
  session$sendCustomMessage(type = "LoadPam70", P_70)
  session$sendCustomMessage(type = "LoadPam120", P_120) 
  session$sendCustomMessage(type = "LoadPam250", P_250)

  # Load BLOSUM substituion matrix alphabets for log odds access
  session$sendCustomMessage(type = "LoadBlosum45Names", row.names(BLOSUM45))
  session$sendCustomMessage(type = "LoadBlosum50Names", row.names(BLOSUM50))
  session$sendCustomMessage(type = "LoadBlosum62Names", row.names(BLOSUM62))
  session$sendCustomMessage(type = "LoadBlosum80Names", row.names(BLOSUM80))
  session$sendCustomMessage(type = "LoadBlosum100Names", row.names(BLOSUM100))
  
  # Load PAM substituion matrix alphabets for log odds access
  session$sendCustomMessage(type = "LoadPam30Names", row.names(PAM30))
  session$sendCustomMessage(type = "LoadPam40Names", row.names(PAM40))
  session$sendCustomMessage(type = "LoadPam70Names", row.names(PAM70))
  session$sendCustomMessage(type = "LoadPam120Names", row.names(PAM120))
  session$sendCustomMessage(type = "LoadPam250Names", row.names(PAM250))
  
  
# Listen for changes in UI
  observe({
    
    input$goButton
    input$goButtonViz

    # if "GO" button is clicked
    # reload data with any changes
    if(input$goButton != 0){
            
      isolate({
        
        searchList<-list()
        pairList <- list()


      tryCatch({
        
        # Reads text box and creates files based on sequences
        # New files are placed in the current working directory
        
        ERROR_STRING<-""
        output$errorText<-renderText({ERROR_STRING})
        
        if(input$input_type == "Textbox"){
            pattIn <- input$patternTextIn
            subIn <- input$subjectTextIn

            if(pattIn == "" || pattIn == ""){
              ERROR_STRING<-"No Sequence Text"
              stop()
            }

            fileToWrite<-file.path(getwd(), "..", "extdata", "Example_FASTA_files", "tempPatt.fasta", fsep = .Platform$file.sep)
            sink(fileToWrite)
            cat(pattIn)
            sink()
            pattIn<-readSeqText(file.path(fileToWrite)) # read pattern sequence

            fileToWrite<-file.path(getwd(), "..", "extdata", "Example_FASTA_files", "tempSubj.fasta", fsep = .Platform$file.sep)
            sink(fileToWrite)
            cat(subIn)
            sink()
            subIn<-readSeqText(file.path(fileToWrite))  # read subject sequence
        }
        
        # Reads sequences from files
        if(input$input_type == "File"){
          
          if(length(input$fileInPat) == 0 || length(input$fileInSub) == 0){
            ERROR_STRING<-"No Sequence File"
            stop()
          }
          
          pattIn<-readSeqFile(input$fileInPat) # read pattern sequence
          subIn<-readSeqFile(input$fileInSub)  # read subject sequence
          
        }

        # Check if pattern and subject objects for equality
        if(identical(pattIn, subIn)){
          ERROR_STRING<-"Identical Pattern and Subject"
          stop()
        }

        # Check if pattern and subject have identical strings
        if(toString(pattIn) == toString(subIn)){
          ERROR_STRING<-"Identical Sequences"
          stop()
        }
        
        # Build list of matrices checked
        #     along with each gap and 
        #     extension cost
        subList = list()
    
        tmpCnt = 1
        for(tmpIter in checkBoxIDList){
          if(eval(parse(text=paste("input$", checkBoxIDList[tmpCnt], sep =""))) == TRUE){
            subList<-append(subList, toString(tmpCnt))
            checkGapVal<-append(checkGapVal, eval(parse(text=paste("input$", checkGapList[tmpCnt], sep =""))))
            checkExtVal<-append(checkExtVal, eval(parse(text=paste("input$", checkExtList[tmpCnt], sep =""))))
          }
          tmpCnt = tmpCnt + 1
        }
        
        # Iterate through substitution matrices checked
        tmpCnt = 1
        for(checked in subList){
          
          initMat(checked)

          paramList[[1]] = getScopeString(input$alignScore) #store scoring type

          if(is.na(as.numeric(checkGapVal[[tmpCnt]]))){
              ERROR_STRING<-"Non-Custom Gap"
              stop()
          }
          if(is.na(as.numeric(checkExtVal[[tmpCnt]]))){
              ERROR_STRING<-"Non-Custom Ext"
              stop()
          }
          
          #calculate alignments and store results
          pairRaw<-calculateProtAlignment(checked, pattIn, subIn, 
                                          as.integer(checkGapVal[[tmpCnt]]), 
                                          as.integer(checkExtVal[[tmpCnt]]), 
                                          input$alignScore)
          
          pairList<-loadPairs(pairList, pairRaw, checked)
          
          # Search is turned off
          if(input$search == NO_SEARCH){    
            
            searchOn = NO_SEARCH 
            pairList<-noSearch(pairList)
  
          }
          
          # search for indels
          if(input$search == INDEL_SEARCH){
          
            searchOn = INDEL_SEARCH
            pairList<-showIndel(pairList, pairRaw)
          
          }
          
          # search for matches across sequences
          # nothing to do differently 
          #   for the search functions
          #   in server.R
          if(input$search == MATCH_SEARCH){
            
            searchOn = MATCH_SEARCH
            pairList<-noSearch(pairList)
            
          }
          
          # search for sequence
          if(input$search == SEQ_SEARCH){
            
            searchOn = SEQ_SEARCH 
            pairList<-search(pairList, pairRaw, input$seqSearch) 
            
          }
          
          # calculate percent identity
          pairList<-calcPID(pairList, pairRaw)
          pairList<-addGapExt(pairList, checkGapVal[[tmpCnt]], checkExtVal[[tmpCnt]])
          
          tmpCnt = tmpCnt + 1
        }
        
        # Perform calculations and searches with 
        #      custom matrix(matrices) included (same process as above)
        if(input$custMat == CUST_ON){
          
            # Get master file holding custom matrices and store matrix 
            #      information in a list
            tempString<-input$fileIn
            
            if(length(tempString) == 0){
              ERROR_STRING<-"No Custom Matrix Selected"
              stop()
            }
            
            custMasterFile<-file(tempString$datapath, open="r")
            custMasterList<-readLines(custMasterFile)

            # Parse and process each custom matrix
            matrixCnt = 0
            
            for(i in 1:length(custMasterList)){
            
                tF<-strsplit(custMasterList[i], split = "\\s")

                fileToRead<-file.path(getwd(), "..", "extdata", "Example_custom_matrix", tF[[1]][FILE_SPOT], fsep = .Platform$file.sep)
                
                # Read file for custom matrix
                newTable<-readCustomFile(fileToRead)

                if(!as.numeric(tF[[1]][GAP_SPOT])){
                  ERROR_STRING<-"Custom Gap"
                  stop()
                }

                if(!as.numeric(tF[[1]][EXT_SPOT])){
                  ERROR_STRING<-"Custom Ext"
                  stop()
                }
          
                pairRawCust<-loadCustomMat(pattIn, subIn, 
                                           as.integer(tF[[1]][GAP_SPOT]), 
                                           as.integer(tF[[1]][EXT_SPOT]), 
                                           input$alignScore, newTable)

                pairList<-loadPairs(pairList, pairRawCust, MAX_CHECKED_PLUS_ONE + matrixCnt)
                
                # Load custom alphabet and matrix
                session$sendCustomMessage(type = "LoadCustNames", row.names(newTable))
                session$sendCustomMessage(type = "LoadCust", unlist(matrix(newTable)))
                
                matrixCnt = matrixCnt + 1

                if(input$search == NO_SEARCH){    
              
                  searchOn = NO_SEARCH
                  pairList<-noSearch(pairList)
              
                }
            
                if(input$search == INDEL_SEARCH){
              
                  searchOn = INDEL_SEARCH
                  pairList<-showIndel(pairList, pairRawCust)
              
                }
            
                if(input$search == MATCH_SEARCH){
              
                  searchOn = MATCH_SEARCH
                  pairList<-noSearch(pairList)
              
                }
            
                if(input$search == SEQ_SEARCH){
              
                  searchOn = SEQ_SEARCH
                  pairList<-search(pairList, pairRawCust, input$seqSearch) 
              
                }
            
                # Calculate PID for custom matrices
                pairList<-calcPID(pairList, pairRawCust)
                
                # Add gap and extension costs for custom matrix 
                pairList<-addGapExt(pairList, tF[[1]][GAP_SPOT], tF[[1]][EXT_SPOT])
            
              }
              
        }
        
        closeAllConnections() 
      
      }, error = function(e){
        
          # If an error but error string is empty
          #   the error must be with the sequence
          #   format or input matrix format
          if(ERROR_STRING == ""){
            ERROR_STRING<-"Bad Sequence or Matrix Input"
          }

          output$errorText<-renderText({paste("ERROR: ", ERROR_STRING, sep = "")})

      })
        
        goToPos  = input$seqGoTo  # retrieve location to go to 

      })
    
      # initialize and fill meta data
      # includes fasta file header information 
      metaList<-list()
      
      tS<-toString(names(pattIn))
      if(nchar(tS) > 30){
        tS<-substr(tS, 1, 30)
      }
      metaList<-append(metaList, tS)
      metaList<-append(metaList, toString(pattIn))
      
      tS<-toString(names(subIn))
      if(nchar(tS) > 30){
        tS<-substr(tS, 1, 30)
      }
      
      metaList<-append(metaList, tS)
      metaList<-append(metaList, toString(subIn))
      
      # send remaining messages to Javascript drawer
      session$sendCustomMessage(type = "searchCallbackHandler", searchOn)
      session$sendCustomMessage(type = "metaCallbackHandler", metaList)     
      session$sendCustomMessage(type = "goToMessage", goToPos)
      session$sendCustomMessage(type = "updateParamHandler", paramList)
      session$sendCustomMessage(type = "myCallbackHandler", pairList)
    }
  })

  # observe if button to increase sequence position activated
  observe({
    input$forwardButton
    if(input$forwardButton != 0){
      session$sendCustomMessage(type = "forwardMessage", 1)
    }
  })
  
  # observe if button to decrease sequence position activated
  observe({
    input$backButton
    if(input$backButton != 0){
      session$sendCustomMessage(type = "backMessage", 1)
    }
  })
  
  # observe if zoom-out button activated
  observe({
    input$zoomOutButton
    if(input$zoomOutButton != 0){
      session$sendCustomMessage(type = "zoomOutMessage", 1)
    }
  })
  
  # observe if zoom-in button activated
  observe({
    input$zoomInButton
    if(input$zoomInButton != 0){
      session$sendCustomMessage(type = "zoomInMessage", 1)
    }
  })
  
  # observe if sequences are shown in pattern-subject pairs
  observe({
    input$pairButton
    if(input$pairButton != 0){
      session$sendCustomMessage(type = "pairLayMessage", 1)
    }
  })
  
  # observe if only pattern sequences are shown
  observe({
    input$patternButton
    if(input$patternButton != 0){
      session$sendCustomMessage(type = "patLayMessage", 1)
    }
  })
  
  # observe if only subject sequences are shown  
  observe({
    input$subjectButton
    if(input$subjectButton != 0){
      session$sendCustomMessage(type = "subLayMessage", 1)
    }
  })
  
  # observe if sequence view should return to position 1
  observe({
    input$beginButton
    if(input$beginButton != 0){
      session$sendCustomMessage(type = "beginMessage", 1)
    }
  })

  # observe if sequence view should go to end position
  observe({
    input$endButton
    if(input$endButton != 0){
      session$sendCustomMessage(type = "endMessage", 1)
    }
  })
  
  # observe if sequence view should be moved down
  observe({
    input$downButton
    if(input$downButton != 0){
      session$sendCustomMessage(type = "downMessage", 1)
    }
  })
  
  # observe if sequence view should be moved down
  observe({
    input$upButton
    if(input$upButton != 0){
      session$sendCustomMessage(type = "upMessage", 1)
    }
  })

  # observe if the residue abbreviation should be shown or not
  observe({
    input$alphaButton
    if(input$alphaButton != 0){
      session$sendCustomMessage(type = "alphaMessage", 1)
    }
  })

  # observe if the overview is toggled on
  observe({
    input$overViewOn
    session$sendCustomMessage(type = "overViewMessage", input$overViewOn)  
  })
  
  observeEvent(
    input$goButton,{
    updateNavbarPage(session, "sv", selected = "VIZ")
  })

  # observe if residues should be classified according to specific properties
  observe({
    input$classifyOn
    session$sendCustomMessage(type = "classifyHandler", input$classifyOn)
  })

  
})
