# Supplementary material for: SubVis: an interactive R package for exploring the effects of multiple substitution matrices on pairwise sequence alignment
Source: PeerJ. 2017 Jun 27;5:e3492. doi: 10.7717/peerj.3492 (PMC5490468; doi:10.7717/peerj.3492)
Supplement: Supplemental Information 1 [file peerj-05-3492-s001.gz › SubVis/inst/extdata/Example_FASTA_files/fNucl.fasta]

>NP_603229.1 fructose-1,6-bisphosphate aldolase [Fusobacterium nucleatum subsp. nucleatum ATCC 25586]
MNEKLEKMRNGKGFIAALDQSGGSTPKALKLYGVNENEYSNDKEMFDLIHKMRTRIIKSPAFNESKILGA
ILFEQTMDSKIDGKYTADFLWEEKKVLPFLKIDKGLNDLDADGVQTMKPNPTLADLLKRANERHIFGTKM
RSVIKKASPAGIARVVEQQFEVAAQVVAAGLIPIIEPEVDINNVDKVQCEEILRDEIRKHLNALPETSNV
MLKLTLPTVENLYEEFTKHPRVVRVVALSGGYSREKANDILSKNKGVIASFSRALTEGLSAQQTDEEFNK
TLAASIDGIYEASVK
