# Supplementary material for: SubVis: an interactive R package for exploring the effects of multiple substitution matrices on pairwise sequence alignment
Source: PeerJ. 2017 Jun 27;5:e3492. doi: 10.7717/peerj.3492 (PMC5490468; doi:10.7717/peerj.3492)
Supplement: Supplemental Information 1 [file peerj-05-3492-s001.gz › SubVis/inst/extdata/Example_FASTA_files/pFalc.fasta]

>1A5C_A Chain A, Fructose-1,6-Bisphosphate Aldolase From Plasmodium Falciparum
AHCTEYMNAPKKLPADVAEELATTAQKLVQAGKGILAADESTQTIKKRFDNIKLENTIENRASYRDLLFG
TKGLGKFISGAILFEETLFQKNEAGVPMVNLLHNENIIPGIKVDKGLVNIPCTDEEKSTQGLDGLAERCK
EYYKAGARFAKWRTVLVIDTAKGKPTDLSIHETAWGLARYASICQQNRLVPIVEPEILADGPHSIEVCAV
VTQKVLSCVFKALQENGVLLEGALLKPNMVTAGYECTAKTTTQDVGFLTVRTLRRTVPPALPGVVFLSGG
QSEEEASVNLNSINALGPHPWALTFSYGRALQASVLNTWQGKKENVAKAREVLLQRAEANSLATYGKYKG
GAGGENAGASLYEKKYVY
