# Supplementary material for: SubVis: an interactive R package for exploring the effects of multiple substitution matrices on pairwise sequence alignment
Source: PeerJ. 2017 Jun 27;5:e3492. doi: 10.7717/peerj.3492 (PMC5490468; doi:10.7717/peerj.3492)
Supplement: Supplemental Information 1 [file peerj-05-3492-s001.gz › SubVis/inst/extdata/Example_custom_matrix/disorder_mat.txt]

	C	S	T	P	A	G	N	D	E	Q	H	R	K	M	I	L	V	F	Y	W
C	10	0	1	-2	-1	-3	-1	-3	-4	-3	-1	-1	-3	0	0	-1	1	-1	0	-5
S	0	3	1	0	1	0	1	0	-1	0	-1	-1	-1	-2	-2	-2	-2	-2	-2	-3
T	1	1	4	-1	0	-2	0	-1	-1	0	0	-1	0	-1	-1	-2	0	-2	-1	-5
P	-2	0	-1	6	-1	-1	-1	-2	-1	-1	-2	-2	-1	-2	-2	-1	-1	-3	-3	-1
A	-1	1	0	-1	3	0	-1	-1	-1	-1	-2	-2	-1	-1	-1	-1	0	-2	-2	-5
G	-3	0	-2	-1	0	5	0	-1	-2	-2	-1	-2	-2	-4	-5	-4	-4	-4	-3	-4
N	-1	1	0	-1	-1	0	4	1	0	1	2	0	0	-2	-3	-3	-3	-2	-1	-3
D	-3	0	-1	-2	-1	-1	1	4	2	0	-1	-2	-1	-4	-4	-4	-4	-4	-4	-4
E	-4	-1	-1	-1	-1	-2	0	2	4	0	-1	-1	0	-3	-3	-3	-2	-4	-3	-4
Q	-3	0	0	-1	-1	-2	1	0	0	5	1	1	0	-1	-2	-2	-2	-2	0	-1
H	-1	-1	0	-2	-2	-1	2	-1	-1	1	8	0	-1	-2	-2	-2	-2	0	2	-2
R	-1	-1	-1	-2	-2	-2	0	-2	-1	1	0	5	2	-1	-2	-2	-2	-3	-2	0
K	-3	-1	0	-1	-1	-2	0	-1	0	0	-1	2	4	-2	-2	-2	-2	-3	-2	-3
M	0	-2	-1	-2	-1	-4	-2	-4	-3	-1	-2	-1	-2	7	1	2	1	1	-1	-1
I	0	-2	-1	-2	-1	-5	-3	-4	-3	-2	-2	-2	-2	1	4	2	3	1	0	-2
L	-1	-2	-2	-1	-1	-4	-3	-4	-3	-2	-2	-2	-2	2	2	4	1	1	0	-2
V	1	-2	0	-1	0	-4	-3	-4	-2	-2	-2	-2	-2	1	3	1	4	0	-1	-4
F	-1	-2	-2	-3	-2	-4	-2	-4	-4	-2	0	-3	-3	1	1	1	0	7	4	-1
Y	0	-2	-1	-3	-2	-3	-1	-4	-3	0	2	-2	-2	-1	0	0	-1	4	8	3
W	-5	-3	-5	-1	-5	-4	-3	-4	-4	-1	-2	0	-3	-1	-2	-2	-4	-1	3	13
