# Supplementary material for: SubVis: an interactive R package for exploring the effects of multiple substitution matrices on pairwise sequence alignment
Source: PeerJ. 2017 Jun 27;5:e3492. doi: 10.7717/peerj.3492 (PMC5490468; doi:10.7717/peerj.3492)
Supplement: Supplemental Information 1 [file peerj-05-3492-s001.gz › SubVis/inst/extdata/Example_custom_matrix/gpcrtm.txt]

	A	C	D	E	F	G	H	I	K	L	M	N	P	Q	R	S	T	V	W	Y
A	2	0	-3	-1	-1	1	-1	-1	-1	-1	-1	-2	-1	-1	-1	1	1	0	-2	-2
C	0	5	-3	-3	0	0	-1	-1	-2	-1	0	-3	-3	-2	-1	0	0	0	-1	-1
D	-3	-3	9	5	-2	-1	1	-4	0	-4	-3	2	0	1	-1	-2	-2	-3	-3	-2
E	-1	-3	5	6	-2	1	1	-2	3	-2	-1	0	0	3	2	1	-1	-2	-1	-1
F	-1	0	-2	-2	2	0	-1	0	-1	0	0	-2	-3	-1	-2	-1	-1	0	0	1
G	1	0	-1	1	0	4	-1	-1	-1	-1	0	-2	-2	-1	-1	1	1	-1	-1	-1
H	-1	-1	1	1	-1	-1	5	-1	2	-1	0	2	0	3	2	0	0	-1	0	1
I	-1	-1	-4	-2	0	-1	-1	2	-2	1	1	-3	-3	-2	-3	-1	0	1	-2	-2
K	-1	-2	0	3	-1	-1	2	-2	6	-2	-1	0	-3	3	4	0	-1	-2	-1	-1
L	-1	-1	-4	-2	0	-1	-1	1	-2	2	1	-3	-3	-1	-2	-1	0	0	-1	-1
M	-1	0	-3	-1	0	0	0	1	-1	1	3	-2	-3	-1	-2	-1	0	0	-1	-1
N	-2	-3	2	0	-2	-2	2	-3	0	-3	-2	8	-2	1	0	0	-1	-3	-2	-1
P	-1	-3	0	0	-3	-2	0	-3	-3	-3	-3	-2	8	0	-2	0	-1	-3	-4	-4
Q	-1	-2	1	3	-1	-1	3	-2	3	-1	-1	1	0	5	3	0	-1	-1	1	0
R	-1	-1	-1	2	-2	-1	2	-3	4	-2	-2	0	-2	3	7	-1	-1	-2	0	-2
S	1	0	-2	1	-1	1	0	-1	0	-1	-1	0	0	0	-1	2	1	-1	-2	-2
T	1	0	-2	-1	-1	1	0	0	-1	0	0	-1	-1	-1	-1	1	2	0	-2	-2
V	0	0	-3	-2	0	-1	-1	1	-2	0	0	-3	-3	-1	-2	-1	0	1	-1	-1
W	-2	-1	-3	-1	0	-1	0	-2	-1	-1	-1	-2	-4	1	0	-2	-2	-1	8	2
Y	-2	-1	-2	-1	1	-1	1	-2	-1	-1	-1	-1	-4	0	-2	-2	-2	-1	2	6
