# Supplementary material for: SubVis: an interactive R package for exploring the effects of multiple substitution matrices on pairwise sequence alignment
Source: PeerJ. 2017 Jun 27;5:e3492. doi: 10.7717/peerj.3492 (PMC5490468; doi:10.7717/peerj.3492)
Supplement: Supplemental Information 1 [file peerj-05-3492-s001.gz › SubVis/inst/extdata/Example_custom_matrix/scaled_BLSM.txt]

	A	R	N	D	C	Q	E	G	H	I	L	K	M	F	P	S	T	W	Y	V
A	1.362	-0.49	-0.531	-0.608	-0.142	-0.279	-0.299	0.055	-0.563	-0.458	-0.508	-0.254	-0.324	-0.766	-0.282	0.387	-0.016	-0.876	-0.611	-0.066
R	-0.49	1.897	-0.152	-0.557	-1.175	0.341	-0.04	-0.799	-0.087	-1.036	-0.747	0.731	-0.474	-0.966	-0.731	-0.265	-0.389	-0.929	-0.587	-0.867
N	-0.531	-0.152	1.959	0.441	-0.922	0.001	-0.093	-0.147	0.2	-1.115	-1.171	-0.062	-0.745	-1.038	-0.693	0.208	-0.016	-1.281	-0.722	-0.997
D	-0.608	-0.557	0.441	2.001	-1.199	-0.109	0.523	-0.455	-0.388	-1.082	-1.25	-0.243	-1.06	-1.207	-0.513	-0.09	-0.364	-1.461	-1.062	-1.089
C	-0.142	-1.175	-0.922	-1.199	2.974	-1.006	-1.252	-0.867	-1.036	-0.425	-0.443	-1.052	-0.492	-0.823	-0.969	-0.303	-0.3	-0.799	-0.834	-0.28
Q	-0.279	0.341	0.001	-0.109	-1.006	1.832	0.643	-0.619	0.155	-0.96	-0.74	0.441	-0.146	-1.097	-0.444	-0.035	-0.234	-0.675	-0.492	-0.762
E	-0.299	-0.04	-0.093	0.523	-1.252	0.643	1.699	-0.731	-0.041	-1.107	-0.986	0.269	-0.693	-1.107	-0.387	-0.051	-0.299	-0.983	-0.7	-0.847
G	0.055	-0.799	-0.147	-0.455	-0.867	-0.619	-0.731	1.928	-0.707	-1.291	-1.257	-0.529	-0.928	-1.077	-0.739	-0.101	-0.546	-0.863	-1.054	-1.088
H	-0.563	-0.087	0.2	-0.388	-1.036	0.155	-0.041	-0.707	2.603	-1.12	-0.966	-0.25	-0.538	-0.428	-0.749	-0.306	-0.584	-0.812	0.587	-1.081
I	-0.458	-1.036	-1.115	-1.082	-0.425	-0.96	-1.107	-1.291	-1.12	1.386	0.527	-0.925	0.39	-0.056	-0.955	-0.814	-0.249	-0.894	-0.461	0.883
L	-0.508	-0.747	-1.171	-1.25	-0.443	-0.74	-0.986	-1.257	-0.966	0.527	1.334	-0.848	0.69	0.144	-0.991	-0.847	-0.415	-0.566	-0.368	0.273
K	-0.254	0.731	-0.062	-0.243	-1.052	0.441	0.269	-0.529	-0.25	-0.925	-0.848	1.561	-0.47	-1.067	-0.351	-0.071	-0.232	-1.025	-0.631	-0.784
M	-0.324	-0.474	-0.745	-1.06	-0.492	-0.146	-0.693	-0.928	-0.538	0.39	0.69	-0.47	1.869	0.004	-0.858	-0.513	-0.231	-0.494	-0.345	0.238
F	-0.766	-0.966	-1.038	-1.207	-0.823	-1.097	-1.107	-1.077	-0.428	-0.056	0.144	-1.067	0.004	2.095	-1.247	-0.821	-0.73	0.318	1.019	-0.294
P	-0.282	-0.731	-0.693	-0.513	-0.969	-0.444	-0.387	-0.739	-0.749	-0.955	-0.991	-0.351	-0.858	-1.247	2.552	-0.28	-0.373	-1.267	-1.012	-0.814
S	0.387	-0.265	0.208	-0.09	-0.303	-0.035	-0.051	-0.101	-0.306	-0.814	-0.847	-0.071	-0.513	-0.821	-0.28	1.346	0.479	-0.954	-0.584	-0.571
T	-0.016	-0.389	-0.016	-0.364	-0.3	-0.234	-0.299	-0.546	-0.584	-0.249	-0.415	-0.232	-0.231	-0.73	-0.373	0.479	1.575	-0.842	-0.557	-0.019
W	-0.876	-0.929	-1.281	-1.461	-0.799	-0.675	-0.983	-0.863	-0.812	-0.894	-0.566	-1.025	-0.494	0.318	-1.267	-0.954	-0.842	3.64	0.747	-0.982
Y	-0.611	-0.587	-0.722	-1.062	-0.834	-0.492	-0.7	-1.054	0.587	-0.461	-0.368	-0.631	-0.345	1.019	-1.012	-0.584	-0.557	0.747	2.286	-0.419
V	-0.066	-0.867	-0.997	-1.089	-0.28	-0.762	-0.847	-1.088	-1.081	0.883	0.273	-0.784	0.238	-0.294	-0.814	-0.571	-0.019	-0.982	-0.419	1.306
