# Supplementary material for: SubVis: an interactive R package for exploring the effects of multiple substitution matrices on pairwise sequence alignment
Source: PeerJ. 2017 Jun 27;5:e3492. doi: 10.7717/peerj.3492 (PMC5490468; doi:10.7717/peerj.3492)
Supplement: Supplemental Information 1 [file peerj-05-3492-s001.gz › SubVis/inst/extdata/Example_custom_matrix/scaled_adj_BLSM.txt]

	A	R	N	D	C	Q	E	G	H	I	L	K	M	F	P	S	T	W	Y	V
A	1.250	-0.412	-0.522	-0.429	-0.286	-0.287	-0.327	-0.096	-0.422	-0.375	-0.476	-0.276	-0.216	-0.624	-0.326	0.376	-0.088	-1.044	-0.614	-0.039
R	-0.656	1.921	-0.197	-0.432	-1.373	0.279	-0.122	-1.004	0	-1.007	-0.769	0.655	-0.42	-0.878	-0.829	-0.33	-0.515	-1.151	-0.644	-0.894
N	-0.751	-0.182	1.86	0.512	-1.174	-0.115	-0.229	-0.406	0.233	-1.14	-1.247	-0.192	-0.745	-1.004	-0.845	0.089	-0.196	-1.557	-0.833	-1.078
D	-0.874	-0.633	0.296	2.026	-1.497	-0.271	0.341	-0.76	-0.401	-1.153	-1.372	-0.419	-1.106	-1.219	-0.711	-0.255	-0.59	-1.783	-1.219	-1.216
C	0.253	-0.59	-0.406	-0.513	3.337	-0.507	-0.773	-0.511	-0.388	0.165	0.096	-0.567	0.123	-0.174	-0.506	0.193	0.135	-0.46	-0.33	0.254
Q	-0.453	0.357	-0.052	0.008	-1.212	1.762	0.553	-0.832	0.234	-0.939	-0.77	0.357	-0.1	-1.017	-0.55	-0.108	-0.368	-0.905	-0.557	-0.797
E	-0.589	-0.14	-0.262	0.524	-1.574	0.457	1.493	-1.06	-0.078	-1.202	-1.132	0.069	-0.763	-1.143	-0.609	-0.24	-0.549	-1.329	-0.881	-0.998
G	0.088	-0.576	0.007	-0.131	-0.866	-0.482	-0.614	1.922	-0.421	-1.063	-1.08	-0.406	-0.675	-0.79	-0.638	0.033	-0.473	-0.886	-0.912	-0.916
H	-0.567	0.099	0.317	-0.101	-1.072	0.255	0.039	-0.75	2.852	-0.929	-0.826	-0.164	-0.322	-0.178	-0.685	-0.209	-0.548	-0.872	0.692	-0.946
I	-0.593	-0.981	-1.129	-0.926	-0.592	-0.991	-1.158	-1.465	-1.002	1.446	0.536	-0.97	0.475	0.063	-1.022	-0.848	-0.344	-1.085	-0.487	0.887
L	-0.623	-0.672	-1.165	-1.074	-0.59	-0.751	-1.017	-1.411	-0.828	0.607	1.363	-0.873	0.795	0.283	-1.038	-0.861	-0.49	-0.737	-0.374	0.297
K	-0.529	0.646	-0.216	-0.227	-1.359	0.27	0.078	-0.843	-0.272	-1.005	-0.979	1.376	-0.525	-1.088	-0.558	-0.245	-0.467	-1.356	-0.797	-0.92
M	-0.469	-0.429	-0.769	-0.914	-0.669	-0.187	-0.754	-1.112	-0.43	0.44	0.689	-0.525	1.944	0.113	-0.935	-0.557	-0.336	-0.695	-0.381	0.232
F	-0.813	-0.823	-0.964	-0.963	-0.902	-1.04	-1.07	-1.163	-0.222	0.092	0.241	-1.024	0.177	2.302	-1.226	-0.767	-0.737	0.215	1.081	-0.202
P	-0.382	-0.641	-0.672	-0.322	-1.101	-0.44	-0.403	-0.878	-0.596	-0.86	-0.947	-0.361	-0.738	-1.093	2.52	-0.279	-0.433	-1.423	-1.003	-0.775
S	0.253	-0.209	0.195	0.067	-0.469	-0.065	-0.101	-0.274	-0.187	-0.753	-0.837	-0.115	-0.427	-0.701	-0.346	1.313	0.385	-1.144	-0.609	-0.566
T	-0.123	-0.306	-0.002	-0.18	-0.439	-0.237	-0.322	-0.692	-0.438	-0.161	-0.378	-0.249	-0.118	-0.583	-0.412	0.473	1.508	-1.005	-0.555	0.013
W	-0.492	-0.355	-0.776	-0.786	-0.447	-0.187	-0.515	-0.518	-0.175	-0.315	-0.038	-0.551	0.11	0.956	-0.815	-0.469	-0.418	3.968	1.24	-0.459
Y	-0.582	-0.368	-0.572	-0.742	-0.837	-0.359	-0.587	-1.064	0.869	-0.237	-0.195	-0.512	-0.096	1.302	-0.915	-0.454	-0.488	0.72	2.424	-0.251
V	-0.182	-0.793	-0.992	-0.914	-0.428	-0.774	-0.879	-1.243	-0.944	0.962	0.301	-0.81	0.342	-0.156	-0.862	-0.586	-0.095	-1.154	-0.426	1.329
