# Supplementary material for: SubVis: an interactive R package for exploring the effects of multiple substitution matrices on pairwise sequence alignment
Source: PeerJ. 2017 Jun 27;5:e3492. doi: 10.7717/peerj.3492 (PMC5490468; doi:10.7717/peerj.3492)
Supplement: Supplemental Information 1 [file peerj-05-3492-s001.gz › SubVis/man/startSubVis.Rd]

% Generated by roxygen2: do not edit by hand
% Please edit documentation in R/startSubVis.R
\name{startSubVis}
\alias{startSubVis}
\title{Starts the SubVis app}
\usage{
startSubVis()
}
\description{
Author:  Scott Barlowe
Date:  June 15, 2016
}
\examples{

\donttest{
startSubVis()
}

}
